# Supplementary material for: Within-Genome Evolution of REPINs: a New Family of Miniature Mobile DNA in Bacteria
Source: PLoS Genet. 2011 Jun 16;7(6):e1002132. doi: 10.1371/journal.pgen.1002132 (PMC3116915; doi:10.1371/journal.pgen.1002132)
Supplement: Table S3 — Details concerning the analysis of REP sequences in other bacterial genomes. (XLSX) [file pgen.1002132.s014.xlsx]

## Sheet: Sheet1
Organism	RAYT gene	Most abundant 16-mers found flanking the respective RAYT	Occurrences within the genome	Occurrences within extragenic space			Clusters formed
				0 substitution	1 substitution	2 substitutions	Cluster size	0 substitutions	Orientation of 16-mers within doublets (inverted, direct or other, other applies if center motif, which determines directionality, does not exist)	Null model (distribution of 16 bp long segments in extragenic space, repeated 10,000 times, average is shown)	Standard deviation for 10,000 simulations	Ratio between actual singlets and doublets found within extragenic space	Ratio between actual singlet frequency and singlet frequency expected under the null model	Ratio between actual doublet frequency and doublet frequency expected under the null model	1 substitution	Orientation of 16-mers within doublets (inverted, direct or other, other applies if center motif, which determines directionality, does not exist)	Null model (distribution of 16 bp long segments in extragenic space, repeated 10,000 times, average is shown)	Standard deviation for 10,000 simulations	Ratio between actual singlets and doublets found within extragenic space	Ratio between actual singlet frequency and singlet frequency expected under the null model	Ratio between actual doublet frequency and doublet frequency expected under the null model	2 substitutions	Orientation of 16-mers within doublets (inverted, direct or other, other applies if center motif, which determines directionality, does not exist)	Null model (distribution of 16 bp long segments in extragenic space, repeated 10,000 times, average is shown)	Standard deviation for 10,000 simulations	Ratio between actual singlets and doublets found within extragenic space	Ratio between actual singlet frequency and singlet frequency expected under the null model	Ratio between actual doublet frequency and doublet frequency expected under the null model
P. fluorescens Pf-5	PFL_3160	TCGCCGGCAAGCCGGC	358	582	805	944	1	212		458.206	13.0033	2.05825	0.462674	2.10988	208		583.043	15.8079	1.14917	0.356749	2.2328	188		650.693	18.6582	0.773663	0.288923	2.38315
		TCGCTGGCAAGCCAGC	266				2	103	100 inverted, 3 direct	48.818	6.00431				181	139 inverted, 1 direct, 41 others	81.064	7.31165				243	173 inverted, 1 direct, 69 others	101.966	8.68165
							3	17		6.76	2.39097				22		14.129	3.4317				23		19.89	4.16264
							4	10		1.116	0.826374				17		2.977	1.54572				22		4.763	2.09385
							5	6		0.205	0.401315				7		0.758	0.719259				6		1.327	0.91388
							6	2		0.044	0.210365				4		0.181	0.36153				5		0.418	0.542944
							7	2		0.013	0.112592				0		0.069	0.256628				0		0.122	0.324489
							8	1		0.003	0.0546353				4		0.014	0.116723				4		0.049	0.219907
							9	1		0	0				0		0.007	0.0831219				0		0.013	0.121156
							10	0		0.001	0.031607				1		0	0				1		0.008	0.0887716
							11	0		0	0				0		0	0				1		0.005	0.0703923
							12	0		0	0				0		0	0				0		0.001	0.031607
P. syringae phaseolicola 1448A	PSPPH_4464	GCAAGCTCGCTCCCAC	28	26	38	76	1	13		25.674	0.796399				19		37.263	1.17882				36		73.285	2.22516
							2	4	4 inverted	0.163	0.368831				7	7 inverted	0.367	0.503753				12	11 inverted, 1 others	1.317	0.865356
							3	0							0		0.001	0.031607				0		0.027	0.166098
							4	0							0							0
							5	1							1							2
							6	0							0							1
	PSPPH_5043	GGAGCGGACTTGTCCG	42	36	41	85	1	14		35.387	1.05923	2.33333	0.395626	20.0669	15		40.195	1.25455	2.14286	0.373181	17.7215	33		81.572	2.54976	2.35714	0.404551	8.43373
							2	6	5 inverted, 1 direct	0.299	0.456667				7	5 inverted, 1 direct, 1 other	0.395	0.529534				14	12 inverted, 1 direct, 1 other	1.66	1.04155
							3	1		0.005	0.0703923				0		0.005	0.0703923				0		0.036	0.182998
							4	1		0	0				0		0	0				0
							5	0		0	0				1		0	0				1
							6	0		0	0				0		0	0				1
							7	1		0	0				1		0	0				0
							8	0		0	0				0		0	0				0
							9	0		0	0				0		0	0				0
							10	0		0	0				0		0	0				0
							11	0		0	0				0		0	0				0
							12	0		0	0				0		0	0				0
							13	0		0	0				0		0	0				1
P. syringae B728a	Psyr_4421	TCGCGAGCAAGCTCGC	82	74	87	276	1	22		73.382	2.22736	3.66667	0.299801	4.71328	26		83.481	2.60425	5.2	0.311448	2.95683	46		242.543	7.28629	1.76923	0.189657	1.74029
							2	6	5 inverted, 1 direct	1.273	0.881262				5	4 inverted, 1 direct	1.691	1.05209				26	23 inverted, 3 direct	14.94	3.47
							3	8		0.024	0.151277				6		0.043	0.213123				0		1.08	0.852206
							4	1							2		0.002	0.0446542				5		0.075	0.261207
							5	1							1							5		0.005	0.0703923
							6	0							2							3		0.002	0.0446542
							7	1							0							4
							8	0							1							1
							9															2
							10															1
							11
							12
							13
							14
							15															2
							16
							17
							18
							19
							20
							21															1
	Psyr_4707	TTCGCGAACAAGTTCG	201	144	162	276	1	22		134.488	3.94451	1.46667	0.163583	3.31858	27		150.043	4.76783	1.6875	0.179948	2.8715	46		242.543	7.28629	2	0.189657	1.53949
							2	15	12 inverted, 3 direct	4.52	1.82469				16	13 inverted, 3 direct	5.572	2.23253				23	19 inverted, 3 direct, 1 other	14.94	3.47
							3	1		0.148	0.362387				3		0.248	0.434622				4		1.08	0.852206
							4	2		0.007	0.0831219				2		0.016	0.12453				6		0.075	0.261207
							5	2							2		0.001	0.031607				2		0.005	0.0703923
							6	2							2							4		0.002	0.0446542
							7	1							1							2
							8	2							0							0
							9								1							0
							10								1							1
							11
							12															1
							13
							14
							15	1
							16								1							1
							17															1
							18
							19
							20
							21	1
							22								1							1
							23															1
P. syringae tomatoe DC3000	PSPTO_0262	GAGCGGACTTGTCCGC	39	31	40	65	1	21		30.519	0.950913	10.5	0.688096	8.3682	24		39.235	1.21929	4.8	0.611699	13.2275	31		63.109	1.93723	2.21429	0.491214	15.2174
							2	2	2 inverted	0.239	0.420553				5	3 inverted, 2 others	0.378	0.51735				14	12 inverted, 2 others	0.92	0.752985
							3	2		0.001	0.031607				2		0.003	0.0546353				2		0.017	0.128232
P. entomophila L48	PSEEN5170	GTAGGAGCCAGCTTGC	95	87	562	638	1	33		83.613	2.56005				168		436.984	13.1544				171		480.257	14.6046
							2	27	27 inverted	1.641	1.04462				197	194 inverted, 3 direct	49.189	5.88453				230	218 inverted, 3 direct, 9 others	60.512	6.72641
							3			0.035	0.186081						6.795	2.41544				1		9.043	2.83313
							4										1.143	0.808201				1		1.672	1.03891
							5										0.223	0.419241						0.422	0.533522
							6										0.058	0.226977						0.083	0.268065
							7										0.02	0.138662						0.029	0.165438
							8										0.004	0.0630241						0.009	0.0940616
							9										0.004	0.0630241						0.001	0.031607
							10										0.001	0.031607						0.001	0.031607
	PSEEN4846	CAAGGCCGCTCCCACA	181	180	286	341	1	30		165.639	5.15222	0.4	0.181117	11.285	24		250.448	7.53817	0.183206	0.0958283	8.369	47		291.442	8.80676	0.326389	0.161267	6.74758
							2	75	75 inverted	6.646	2.40903				131	126 inverted, 5 others	15.653	3.56307				144	133 inverted, 11 others	21.341	3.99017
							3			0.327	0.504224						1.219	0.882				2		1.92	1.18002
							4			0.022	0.145133						0.114	0.321738						0.229	0.416298
							5										0.024	0.151277						0.031	0.170695
							6										0.001	0.031607						0.005	0.0703923
							7										0.001	0.031607						0.001	0.031607
							8																	0.001	0.031607
	PSEEN3227	GCGGATTCATCCGCGA	151	149	187	502	1	32		138.891	4.24277	0.561404	0.230396	12.0126	20		171.389	5.4113	0.243902	0.116694	11.4557	123		400.044	11.4433	0.654255	0.307466	4.57989
							2	57	57 inverted	4.745	1.96319				82	60 inverted, 22 others	7.158	2.50026				188	165 inverte, 23 others	41.049	5.40449
							3	1		0.183	0.399676				1		0.387	0.516578				1		5.12	2.18032
							4			0.015	0.120698						0.031	0.170695						0.858	0.762246
							5			0.002	0.0446542						0.002	0.0446542						0.153	0.342154
							6																	0.039	0.195074
							7																	0.006	0.0770334
							8																	0.002	0.0446542
							9																	0.001	0.031607
T. sp HL-EbGR7	Tgr7_2777	TCGGCCTGAAGGCCGA	50	125	144	148	1	20		114.171	4.28463	0.434783	0.175176	9.20921	12		129.701	4.95153	0.20339	0.0925205	9.17431	12		133.139	4.88513	0.196721	0.0901314	9.0612
		TCGGGCTGAAGCCCGA	80				2	46	45 inverted, 1 direct	4.995	2.05504				59	53 inverted, 1 direct, 5 others	6.431	2.32316				61	54 inverted, 1 direct, 6 others	6.732	2.31706
							3	1		0.261	0.45684				0		0.433	0.555658						0.42	0.547727
							4			0.014	0.116723				1		0.032	0.173248				1		0.033	0.181355
							5										0.002	0.0446542						0.001	0.031607
							6
							7
							8
							9
							10	1							1							1
P. putida W619	PputW619_5047	TCGCCGGCAAGCCGGC	229	225	336	402	1	108		201.261	6.19665	1.96364	0.536617	5.14451	139		284.29	8.81638	1.46316	0.488937	4.30546	163		330.419	10.0097	1.40517	0.493313	3.93901
		GATCGCCGGCAAGCCG	20				2	55	55 inverted	10.691	2.92103				95	90 inverted, 5 others	22.065	4.16616				116	103 inverted, 2 direct, 11 others	29.449	4.63385
							3	1		0.704	0.664798				1		2.101	1.24831				1		3.397	1.67098
							4	1		0.055	0.230572				1		0.27	0.464349				1		0.494	0.584082
							5			0.005	0.0703923						0.034	0.183739						0.077	0.260116
							6										0.002	0.0446542						0.017	0.128232
							7										0.001	0.031607						0.003	0.0546353
							8										0.001	0.031607						0.001	0.031607
	PputW619_4597	GATCGCCGGCAAGCCG	148	129	431	566	1	63		120.951	3.87331	2.625	0.520872	6.36099	164		349.175	10.7627	1.4386	0.469679	3.41778	197		431.984	13.0648	1.20122	0.456035	3.18064
		CAAGGCCGCTCCTACA	119				2	24	24 inverted	3.773	1.79217				114	105 inverted, 9 others	33.355	4.84394				164	149 inverted, 1 direct, 14 others	51.562	6.11874
							3			0.161	0.377368				2		3.982	1.83287				2		7.6	2.60173
							4	2		0.005	0.0703923				2		0.588	0.626847				2		1.472	0.923092
							5								1		0.134	0.326415						0.322	0.495474
							6										0.014	0.125005						0.072	0.260879
							7										0.009	0.0940616				1		0.016	0.12453
							8																	0.005	0.0703923
							9																	0	0
							10	1																0.001	0.031607
							11
							12
							13
							14
							15
							16
							17
							18
							19
							20								1							1
P. putida KT2440	PP_0568	TGTGGGAGCGGCCTTG	54	52	105	276	1	22		50.715	1.57309	1.46667	0.433797	23.8474	47		99.503	3.1796	1.62069	0.472348	11.0518	124		241.06	7.47736	1.63158	0.514395	4.93603
							2	15	15 inverted	0.629	0.62869				29	29 inverted	2.624	1.38723				76	42 inverted, 34 others (contains gcgggcacgcccgc palindrome, which is associated with PP_5176)	15.397	3.5541
							3			0.009	0.0940616						0.076	0.262573						1.199	0.89835
							4										0.004	0.0630241						0.108	0.309789
							5										0.001	0.031607						0.021	0.141942
							6																	0.002	0.0446542
	PP_5176	CCTGTGGGAGCGGGCG	86	80	194	297	1	62		76.799	2.53389	6.88889	0.807302	5.86319	94		176.17	5.54477	1.88	0.533576	6.14175	103		256.517	8.07384	1.06186	0.401533	5.51606
							2	9	9 inverted	1.535	1.00198				50	47 inverted, 3 others	8.141	2.62796				97	81 inverted, 16 others	17.585	3.76272
							3			0.041	0.197039						0.466	0.585854						1.544	0.9582
							4			0.002	0.0446542						0.026	0.157131						0.15	0.377127
							5										0.008	0.0887716						0.015	0.120698
							6										0.001	0.031607						0.001	0.031607
P. putida F1	Pput_0607	CAAGGCCGCTCCCACA	140	140	208	407	1	41		130.977	4.11491	0.854167	0.313032	11.4204	64		188.746	5.81293	0.927536	0.33908	7.86056	150		337.053	10.4696	1.27119	0.445034	4.03102
							2	48	48 inverted	4.203	1.88549				69	68 inverted, 1 direct	8.778	2.70883				118	81 inverted, 3 direct, 34 others	29.273	4.71602
							3	1		0.192	0.415586				2		0.505	0.593766				7		3.088	1.55389
							4			0.009	0.0940616						0.043	0.198547						0.44	0.556805
							5			0.001	0.031607						0.001	0.031607						0.062	0.242077
							6										0.001	0.031607						0.01	0.0990495
							7																	0.001	0.031607
	Pput_5083	GCCCGCTCCCACAGGG	70	69	272	508	1	53		66.761	2.01219	6.625	0.793877	7.33272	150		239.608	7.50584	2.45902	0.626023	4.23964	199		403.874	11.7459	1.34459	0.492728	3.53483
							2	8	7 inverted, 1 direct	1.091	0.768108				61	53 inverted, 2 direct, 6 others	14.388	3.58856				148	109 inverted, 3 direct, 36 others	41.869	5.49466
							3			0.019	0.135289						1.064	0.758736				3		5.346	2.18228
							4										0.091	0.287079				1		0.826	0.707629
							5										0.012	0.108284						0.159	0.379767
							6																	0.03	0.173944
							7																	0.009	0.0940616
							8																	0.001	0.031607
	Pput_3919	CGGGTTTACCCGCGAA	404	387	583	798	1	112		323.549	9.7029	1.27273	0.346161	3.2793	133		447.653	12.9002	0.970803	0.297105	2.58832	174		560.337	16.537	0.84878	0.310527	2.39424
							2	88	78 inverted, 10 direct	26.835	4.41791				137	81 inverted, 4 direct, 52 others	52.93	5.97765				205	86 inverted, 3 direct, 116 others	85.622	7.86971
							3	17		2.662	1.48576				24		7.459	2.63688				28		15.175	3.61379
							4	5		0.355	0.521605				13		1.274	0.860847				14		3.462	1.73941
							5	4		0.059	0.233011				5		0.286	0.484356				7		0.916	0.698887
							6			0.011	0.103779				2		0.065	0.254701				4		0.262	0.465307
							7			0.002	0.0446542				1		0.022	0.151872				1		0.077	0.258471
							8	1							1		0.005	0.0703923				1		0.028	0.162728
							9																	0.009	0.0940616
							10																	0.005	0.0703923
							11
							12
							13								1							1
P. putida GB1	PputGB1_0613	TCGCGACACAAGGCCG	235	234	313	338	1	73		209.196	6.36423	0.924051	0.348955	7.1435	60		269.492	8.23805	0.48	0.222641	6.70781	65		287.327	8.84984	0.481481	0.226223	6.29547
							2	79	79 inverted	11.059	3.04202				125	120 inverted, 5 others	18.635	3.90587				135	127 inverted, 8 others	21.444	4.09338
							3	1		0.78	0.707581				1		1.752	1.03464				1		2.131	1.14788
							4			0.079	0.270306						0.188	0.394394						0.292	0.459543
							5			0.006	0.0770334						0.034	0.178211						0.035	0.201565
							6										0.01	0.0990495						0.007	0.0831219
							7																	0.001	0.031607
							8
							9
							10
	PputGB1_5236	TCGCGGGTAAACCCGC	90	87	135	217	1	37		83.297	2.53423	1.48	0.444194	14.1163	47		126.198	4.10575	1.06818	0.372431	10.7004	95		195.888	5.97399	1.55738	0.484971	6.44071
							2	25	25 inverted	1.771	1.03933				44	29 inverted, 15 others	4.112	1.87811				61	36 inverted, 25 others	9.471	2.80587
							3			0.051	0.214422						0.176	0.387952						0.652	0.634662
							4			0.002	0.0446542						0.01	0.108686						0.048	0.208677
							5										0.002	0.0446542						0.003	0.0546353
							6																	0	0
							7																	0.001	0.031607
	PputGB1_1364	GCCGCCCGCGCGGCGC	35	35	44	51	1	17		34.412	1.12658	1.88889	0.494014	31.5789	22		43.11	1.30415	2	0.510322	25.4042	29		49.74	1.5615	2.63636	0.583032	17.6282
							2	9	9 inverted	0.285	0.494584				11	10 inverted, 1 other	0.433	0.539847				11	10 inverted, 1 other	0.624	0.627435
										0.006	0.0770334						0.008	0.0887716						0.004	0.0630241

## Sheet: Sheet2
Bin	Frequency
0	0
0.2	0
0.4	1
0.6	2
0.8	0
1	2
2	7
4	5
8	2
10	0
12	1
More	0
